# Supplementary material for: A Novel Early Memory-Enriched Allogeneic NKG2D CAR-T Cell Therapy Based on CRISPR/Cas9 Technology for Solid Tumors
Source: Cancers (Basel). 2025 Sep 30;17(19):3186. doi: 10.3390/cancers17193186 (PMC12523248; doi:10.3390/cancers17193186)
Supplement: Supplementary file 1 [file cancers-17-03186-s001.zip]

Archive with 2 entries (2 files):
- Aparicio et al. Supplementary Materials and Methods_DEF.pdf
- Aparicio et al. Supplementary Figures S1-S7_DEF.pdf
